# Supplementary material for: A rapid landscape review of postpartum anaemia measurement: challenges and opportunities
Source: BMC Public Health. 2023 Jul 31;23:1454. doi: 10.1186/s12889-023-16383-3 (PMC10388528; doi:10.1186/s12889-023-16383-3)
Supplement: Supplementary file 1 — Additional file 1. [file 12889_2023_16383_MOESM1_ESM.xlsx]

## Sheet: SF 2_data extraction
		Study Charateristics													Maternal Outcomes (laboratory)						Maternal Outcomes (Clinical)						Infant outcomes (Clinical)
source	study ID	Author	PubYr	country (ies)	design	SampleSize	type of anaemia	peri/postpartum	timing of anaemia (PP)	setting of measurement	measurement of anaemia	threshold (g/L)	measurement methods	socioeconomic	outcome 1	measure 1	outcome 2	measure 2	outcome 3	measure 3	outcome 1	measure 1	outcome 2	measure 2	outcome 3	measure 3	outcome 1	measure 1	outcome 2	measure 2	outcome 3	measure 3
IDEA	1	Froessler	2013	Australia	RCT	31	IDA	both	72 hrs PP	Research	lab hb	<110	NR	NR	Hb improvement at day 14 and 42 post treatment	lab measure	iron studies	serum ferritin levels, lab Hb	NR	NR	NR	NR	NR	NR	NR	NR	NR	NR	NR	NR	NR	NR
IDEA	2	Beard	2005	South Africa	RCT	95	IDA	post	6-8 weeks PP	Research	lab hb	90 and 115	NR	NR	NR	NR	NR	NR	NR	NR	depression	EPDS	intelligence	Ravens coloured progressive matrices	stress	2 perceived stress scales (	NR	NR	NR	NR	NR	NR
IDEA	3	Bhandal	2006	UK	RCT	44	IDA	post	24–48 hrs PP	Research	lab hb	<90	NR	NR	Hb improvement at day 5, 14 and 40 post treatment	lab measure	iron studies	serum ferritin, red cell indicies	NR	NR	adverse events	event rate	NR	NR	NR	NR	NR	NR	NR	NR	NR	NR
IDEA	4	Daniilidis	2011	Greece	RCT	135	IDA	post	NR	Research	lab hb	<80	NR	NR	Hb impovement at 1 and 4 weeks post treatment	lab measure	NR	NR	NR	NR	adverse events	event rate	compliance to iron	event rate	NR	NR	NR	NR	NR	NR	NR	NR
IDEA	5	Mumtaz	2011	Pakistan	RCT	80	IDA	post	24-48hrs PP	Research	lab hb	90	NR	NR	Hb improvement at 40 days post treatment	lab measure	adverse events	event rate	NR	NR	NR	NR	NR	NR	NR	NR	NR	NR	NR	NR	NR	NR
IDEA	6	Murray-Kolb et al.	2009	South Africa	RCT	95	IDA	post	6–8 wk PP	Research	lab hb	90 and 115	NR	NR	NR	NR	NR	NR	NR	NR	mother and child interactions at 10 weeks and 9 months post partum	Birigens EAS score for maternal and child interaction	NR	NR	NR	NR	NR	NR	NR	NR	NR	NR
IDEA	7	Perez	2005	South Africa	RCT	95	IDA	post	6–8 wk PP	Research	lab hb	90 and 115	NR	NR	NR	NR	NR	NR	NR	NR	mother and child interactions at 10 weeks and 9 months post partum	Parent/Caregiver Involvement Scale (PCIS scale	NR	NR	NR	NR	infant development	Griffiths scale of infant development	NR	NR	NR	NR
Cochrane	8	Guerra	2012	FJa	RCT	13	IDA	post	6 weeks PP	Research	lab hb	70 to 100	NR	NR	NR	NR	NR	NR	NR	NR	Maternal mortality	event rate	Infection		adverse events	event rate	NR	NR	NR	NR	NR	NR
Cochrane	9	Jain	2013	India	RCT	48	Anaemia	post	48hrs PP	Research	unclear	<80	NR	NR	Hb improvement	lab measure	NR	NR	NR	NR	NR	NR	NR	NR	NR	NR	NR	NR	NR	NR	NR	NR
Cochrane	10	Krafft	2011	Switzerland	RCT	40	Anaemia	post	24-48hrs PP	Research	unclear	<85	NR	NR	Hb at 15 days post delivery		NR	NR	NR	NR	NR	NR	NR	NR	NR	NR	NR	NR	NR	NR	NR	NR
Cochrane	11	Perello	2014	Spain	RCT	72	Anaemia	post	48hrs PP	Research	lab hb	60-80	NR	NR	Hb at 6 weeks PP	lab measure	NR	NR	NR	NR	clinical symptoms of anaemia	based on list of symptoms	depression and anxiety	based on a score			NR	NR	NR	NR	NR	NR
Cochrane	12	Prick	2014	Netherlands	RCT	521	Anaemia	post	12-24hrs PP	Research	lab hb	48 to 79	NR	socioeconomic status of the population was considered above average based on education level. Mostly White	Fatigue at day 3	MFI Score	length of hosptial stay	days	physical complications	event rate	breastfeeding	event rate					NR	NR	NR	NR	NR	NR
Cochrane	13	Seid	2008	USA	RCT	291	IDA	post	10 days PP	Research	lab hb	<100	NR	study population were of mixed ethnic origin.	Hb at 6 weeks PP	lab measure	adverse events	event rate	NR	NR	NR	NR	NR	NR	NR	NR	NR	NR	NR	NR	NR	NR
Cochrane	14	Tam	2005	China	RCT	150	Anaemia	post	2 days PP	Research	lab hb	80 to 99	NR	76% to 81% Chinese, 19% to 24% Filippino	Hb at 6 weeks PP	lab measure	symptoms of anaemia	4 point scale	NR	NR	breastfeeding	event rate	NR	NR	NR	NR	NR	NR	NR	NR	NR	NR
Cochrane	15	Van Wyck	2007	USA and Mexico	RCT	361	Anaemia	post	10 days PP	Research	lab hb	less or 100	NR	ethnic origin of the population was 46% to 52% Caucasian, 26% to 30% Hispanic, 19% to 22% African American and 2% to 3% other	NR	NR	NR	NR	NR	NR	quality of life		maternal mortality	event rate	adverse events	event rate	NR	NR	NR	NR	NR	NR
Cochrane	16	Verma	2011	India	RCT	150	Anaemia	post	24hrs PP	Research	unclear	<80	NR	93% from rural areas	Hb at 30 days	lab measure	quality of life, fatigue, satisfaction	score	cost of treatment	monetary value	breastfeeding	event rate	length of hosptial stay	event rate	blood transfusion	event rate	NR	NR	NR	NR	NR	NR
Cochrane	17	Wagstrom	2007	Sweden	RCT	60	Anaemia	post	72hrs PP	Research	lab hb	< 80	NR	NR	Hb at 14 days PP	lab measure	NR	NR	NR	NR	Infection	event rate	adverse events	event rate	NR	NR	NR	NR	NR	NR	NR	NR
Cochrane	18	Westad	2008	Norway	RCT	128	Anaemia	post	unclear	Research	lab hb	65 to 85	NR	NR	Hb at 12 weeks	lab measure	NR	NR	NR	NR	Quality of Life	SF36 and Fatigue score	adverse events	event rate	NR	NR	NR	NR	NR	NR	NR	NR
Cochrane	19	Backe	2009	Sweden	RCT	200	Anaemia	post	48hrs PP	Research	lab hb	65 to 85	NR	NR	Hb post treatment	lab measure	NR	NR	NR	NR	quality of life	SF-36	fatigue and depression	MFI, EPDS	NR	NR	NR	NR	NR	NR	NR	NR
Cochrane	20	Chaudhuri	2013	India	RCT	100	IDA	post	24-48 hrs PP	Research	lab hb	60-80	NR	NR	Hb post treatment at day 7, 14 and 40 post treatment	lab measure	iron indicies	lab measure	NR	NR	side effects	NR	complications	NR	NR	NR	NR	NR	NR	NR	NR	NR
Cochrane	21	Holm	2017	Denmark	RCT	200	IDA	post	12 hrs PP	Research	lab hb	>65	NR	NR	Hb post treatment	lab measure	iron indicies	lab measure	NR	NR	change in fatigue score at 12 weeks post intervention	MFI	Breastfeeding commencement	event rate	RBC transfusion	event rate	NR	NR	NR	NR	NR	NR
Cochrane	22	Hossain	2013	Pakistan	RCT	300	Anaemia	post	24-48hrs PP	Research	NR	< 100	NR	NR	Hb post treatment at 14 days and 3 months post treatment	NR	NR	NR	NR	NR	NR	NR	NR	NR	NR	NR	NR	NR	NR	NR	NR	NR
Cochrane	23	Suneja	2014	India	RCT	140	IDA	post	10 days PP	Research	NR	70-100	NR	NR	3g/dL rise in Hb at 3 and 6 weeks	proportion	NR	NR	NR	NR	NR	NR	NR	NR	NR	NR	NR	NR	NR	NR	NR	NR
Cochrane	24	Breymann	2007	Switzerland	Cohort	10	IDA	post	2-3 days PP	Research	lab hb	10–12	NR	NR	NR	NR	NR	NR	NR	NR	Breast milk iron stores	mass spectrometery	NR	NR	NR	NR	NR	NR	NR	NR	NR	NR
Cochrane	25	Dede	2005	Turkey	Cohort	75	IDA	post	unclear	Research	NR	<90	NR	NR	Hb improvement at 7 and 28 days after tretment	lab measure	NR	NR	NR	NR	NR	NR	NR	NR	NR	NR	NR	NR	NR	NR	NR	NR
Cochrane	26	Haider	2005	Kenya	Cohort	207	Anaemia	post	unclear	Research	NR	NR	NR	NR	Hb improvement 3 months postpartum	NR	NR	NR	NR	NR	NR	NR	NR	NR	NR	NR	NR	NR	NR	NR	NR	NR
Cochrane	27	Mitra	2012	USA	RCT	963	Anaemia	post	2 and 6 weeks PP	Research	Haemocue	<120	Haemocue	predominately low income	Hb improvement at 6 months PP	Haemocue	NR	NR	NR	NR	Compliance to intervention	self reported questionnaire			NR	NR	NR	NR	NR	NR	NR	NR
Cochrane	28	Van Der Woude	2014	Netherlands	RCT	112	Anaemia	post	48hrs PP	Research	lab Hb	<105	Advia 2120i (Siemens Healthcare Diagnostics, Breda, Netherlands) automated cell counter	NR	Hb improvement after 5 weeks PP	Advia 2120i (Siemens Healthcare Diagnostics, Breda, Netherlands) automated cell counter	iron indicies	lab measure	NR	NR	quality of life	SF36 and EQ5D	fatigue	CIS score	NR	NR	NR	NR	NR	NR	NR	NR
Search	29	Zhao	2019	China	Cohort	495	Anaemia	post	2-3days PP	Research	Haemocue	<120	Haemocue	predominately educated	NR	NR	NR	NR	NR	NR	Iron in breastmilk	inductively coupled plasma mass spectrometry (ICP-MS).	NR	NR	NR	NR	NR	NR	NR	NR	NR	NR
Search	30	Kant	2020	India	Cohort	100	Anaemia	post	48hrs PP	Research	lab hb	50-99	NR	BMI reported	Hb improvement in 6 weeks post treatment	lab measure	iron indicies	lab measure	NR	NR	NR	NR	NR	NR	NR	NR	NR	NR	NR	NR	NR	NR
Search	31	Chandrasekaran	2018	Canada	Cohort	248	Anaemia	post	24hrs PP	Research	NR	< 110	NR	NR	NR	NR	NR	NR	NR	NR	function	SF-36	depression	EPDS	Breastfeeding rates	event rate	NR	NR	NR	NR	NR	NR
Search	32	Kaur	2021	India	Cohort	100	Anaemia	post	unclear	Research	Haemocue	50-99	HemoCue 201+; HemoCue ABhemoglobin photometer	age, BMI and parity	Hb at 6weeks and 6 months PP	Haemocue	NR	NR	NR	NR	NR	NR	NR	NR	NR	NR	NR	NR	NR	NR	NR	NR
Search	33	Yefet	2020	Isrel	Cohort	1558	Anaemia	post	immediately PP	Research	lab hb	< 100	NR	NR	NR	NR	NR	Quality of life	SF36	NR	NR	NR	NR	NR	NR	NR	NR	NR	NR	NR	NR	NR
Search	34	Selvarajah	2019	India	Cohort	227	Anaemia	post	6 weeks PP	Home	POC	<120	Sahli’s Acid Hematin method	Mostly lower socioeconomic groups	Anaemia prevalence	Sahli’s Acid Hematin method		NR	NR	NR	NR	NR	NR	NR	NR	NR	NR	NR	NR	NR	NR	NR
Search	35	Hye	2022	Bangladesh	Cohort	44	Anaemia	post	24hrs PP	Research	lab hb	70-80	Sysmex XE-2100 hematology analyzer (Sysmex Corp. Kobe, Japan)	NR	Hb 6 weeks post intervention	lab measure	iron indicies	lab measure	NR	NR	NR	NR	NR	NR	NR	NR	NR	NR	NR	NR	NR	NR
Search	36	Liyew	2020	Ethopia	Cohort	11989	Anaemia	post	unclear	Research	unclear	<120	NR	NR	NR	NR	NR	NR	NR	NR	NR	NR	NR	NR	NR	NR	NR	NR	NR	NR	NR	NR
Search	37	Turgay	2017	Turkey	Cohort	433	Anaemia	post	unclear	Research	unclear	<110	NR	NR	NR	NR	NR	NR	NR	NR	NR	NR	NR	NR	NR	NR	NR	NR	NR	NR	NR	NR
Search	38	Mremi	2022	Tanzania	Cohort	424	Anameia	post	6 weeks PP	Research	Haemocue	<110	HemoCue hematologic analyzer	mostly educated to secondary school, housewives	Hb at 6 weeks PP	Haemocue	NR	NR	NR	NR	prengnacy interval	measured in years on questionnaire	NR	NR	NR	NR	NR	NR	NR	NR	NR	NR
Search	39	Tairo	2021	Tanzania	Cohort	384	Anaemia	post	6 weeks PP	Research	Haemocue	<110	HemoCue Hb 201+ analyser machine	majority unemployed and educated to secondary school	Hb at 6 weeks PP	Haemocue	NR	NR	NR	NR	Breastfeeding compliucations	self reported questionnaire	NR	NR	NR	NR	NR	NR	NR	NR	NR	NR
Search	40	Vanobberghen	2021	Tanzania	RCT	230	IDA	post	14 days PP	Research	lab hb	<110	Sysmex XE-2100 five populations analyser (Sysmex Europe, Norderstedt, Germany		proportion of women with Hb >115 at 6 weeks post treatment	lab measure	iron indicies within 12 month follow up	lab measure	highest Hb within 12 month follow up	lab measure	quality of life	sf36	adverse evenbts	event rate	NR	NR	NR	NR	NR	NR	NR	NR
Search	41	Sharma	2017	India	Cohort	120	Anaemia	post	unclear	Research	lab hb	<100	NR	NR	hb post treatment	lab measure	iron indicies post treatment	NR	NR	NR	NR	NR	NR	NR	NR	NR	NR	NR	NR	NR	NR	NR
Search	42	Iancu	2021	Canada	Cohort	1470	Anaemia	both	immediately PP	Research	Lab hb	<100	NR	age, BMI and parity	hb immediately postpartum	lab measure	NR	NR	NR	NR	prescription of oral iron on discharge	proportion	use of IV iron PP	proportion	NR	NR	NR	NR	NR	NR	NR	NR
Search	43	Rubio-Álvarez	2017	Spain	Cohort (retrospective)	2990	Anaemia	post	unclear	Clinical care	unclear	<110	NR	age, BMI and parity	NR	NR	NR	NR	NR	NR	NR	NR	NR	NR	NR	NR	NR	NR	NR	NR	NR	NR
Search	44	Garrido	2017	Spain	Cohort (retrospective)	1415	Anaemia	post	24-48hrs PP	Clinical care	lab hb	<100	ADVIA 120 Hematology System, Siemens)	NR	NR	NR	NR	NR	NR	NR	NR	NR	NR	NR	NR	NR	NR	NR	NR	NR	NR	NR
FRIDA	45	Paoletti	2013	Italy	RCT	424	Anaemia	post	unclear	Research	lab hb	not defined, only measured	NR	NR	Hb measured at serial time points postnatally	lab measure	iron indicies	lab measure	NR	NR	postnatal depression	EPDS	NR	NR	NR	NR	NR	NR	NR	NR	NR	NR
FRIDA	46	Infante-Torres	2017	Spain	Cohort (retrospective)	3437	Anaemia	post	24hrs PP	Clinical care	lab hb	<110	NR	NR	NR	NR	NR	NR	NR	NR	NR	NR	NR	NR	NR	NR	NR	NR	NR	NR	NR	NR
FRIDA	47	Miller	2016	USA	Cohort	63	Anaemia	post	24hrs PP	Clinical care	lab hb	<120	NR	NR	Hb measured post delivery	lab measure	ferritin	lab measure	NR	NR	postnatal depression	EPDS	quality of life	SF36	fatigue	MFI	NR	NR	NR	NR	NR	NR
FRIDA	48	Maeda	2019	Japan	Cohort	1128	Anaemia	both	4-6days PP	Research	lab hb	<100	NR	high income, and majority educated to university or beyond	hb measured between 4-6 days PP	lab measure	NR	NR	NR	NR	postnatal depression	EPDS	NR	NR	NR	NR	NR	NR	NR	NR	NR	NR
FRIDA	49	Eckerdal	2016	Sweden	Cohort	446	Anaemia	post	at discharge from hospital	Clinical care	lab hb	<110	NR	NR	Hb at discharge	lab measure	NR	NR	NR	NR	postnatal depression	EPDS	NR	NR	NR	NR	NR	NR	NR	NR	NR	NR
FRIDA	50	Goshtasebi	2013	Iran	Cohort	254	Anaemia	post	immediately PP	Research	lab hb	<110	cyanmethohaemoglobin method	mostly housewives and educated	hb immediately postpartum	cyanmethohaemoglobin method	iron indicies	lab measure	NR	NR	postnatal depression	EPDS	NR	NR	NR	NR	NR	NR	NR	NR	NR	NR
FRIDA	51	Alharbi	2014	Saudi	Cohort (retrospective)	352	Anaemia	post	unclear	Clinical care	lab hb	<110	NR	NR	NR	NR	NR	NR	NR	NR	postnatal depression	EPDS	NR	NR	NR	NR	NR	NR	NR	NR	NR	NR
FRIDA	52	Armony-Sivan	2012	China	Cohort	137	Anaemia	both	3 days PP	Research	lab hb	< 110	NR	NR	NR	NR	NR	NR	NR	NR	postnatal depression at 6 weeks PP	EPDS	NR	NR	NR	NR	NR	NR	NR	NR	NR	NR
FRIDA	53	Corwin	2003	USA	Cohort (retrospective)	37	Anaemia	post	24hrs PP	Home	lab hb	<120	NR	NR	Hb at each home visit	POC test	NR	NR	NR	NR	postnatal depression	Center for Epidemiological Studies-Depressive Symptomatology Scale (CES-D)	breastfeeding maintence	event rate	NR	NR	NR	NR	NR	NR	NR	NR
